# Supplementary material for: Inhibition of Enhancer of Zeste Homolog 2 Induces Blast Differentiation, Impairs Engraftment and Prolongs Survival in Murine Models of Acute Myeloid Leukemia
Source: Cancers (Basel). 2024 Jan 29;16(3):569. doi: 10.3390/cancers16030569 (PMC10854504; doi:10.3390/cancers16030569)
Supplement: Supplementary file 1 [file cancers-16-00569-s001.zip]

Archive with 8 entries (8 files):
- 20240105 EZH2 Supp Figure S1_Final.pdf
- 20240105 EZH2 Supp Figure S2_Final.pdf
- 20240105 EZH2 Supp Figure S3_Final.pdf
- 20240105 EZH2 Supp Figure S4_Final.pdf
- File S1_uncropped immunoblots for Figure 1.pdf
- File S2_uncropped immunoblots for Figure 2.pdf
- Supplemental Data_Fobare et al Immunoblot quantification.xlsx
- Supplemental Table S1 Patient Sample Characteristics.pdf
