# Supplementary material for: Inhibition of Enhancer of Zeste Homolog 2 Induces Blast Differentiation, Impairs Engraftment and Prolongs Survival in Murine Models of Acute Myeloid Leukemia
Source: Cancers (Basel). 2024 Jan 29;16(3):569. doi: 10.3390/cancers16030569 (PMC10854504; doi:10.3390/cancers16030569)
Supplement: Supplementary file 1 [file cancers-16-00569-s001.zip › Supplemental Data_Fobare et al Immunoblot quantification.xlsx]

## Sheet: Cell lines Fig 1
MOLM-13		Area	Mean	Total sample	Total backgrd	Sam-Backgrd.
H3K27me3	blk	1860	125	232500	232500				H3K27me3	B-Actin	Normalizded to b-actin	Fold change relative to DMSO
	DMSO	1860	201	373860	232500	141360		DMSO	141360	194304	0.72752	1
	0.5 uM	1860	125	232500	232500	0		0.5 uM	0	225984	0	0
	1 uM	1860	125	232500	232500	0		1 uM	0	219648	0	0
Total H3	blk	1972	125	246500	246500	0			Total H3	B-Actin	Normalizded to b-actin	Fold change relative to DMSO
	DMSO	1972	187	368764	246500	122264		DMSO	122264	194304	0.629241	1
	0.5 uM	1972	178	351016	246500	104516		0.5 uM	104516	225984	0.462493	0.735002
	1 uM	1972	169	333268	246500	86768		1 uM	86768	219648	0.395032	0.627792
				Total sample	Total backgrd	Sam-Backgrd.
B-actin	blk	2112	123	259776	259776
	DMSO	2112	215	454080	259776	194304
	0.5 uM	2112	230	485760	259776	225984
	1 uM	2112	227	479424	259776	219648
OCI-AML3		Area	Mean	Total sample	Total backgrd	Sam-Backgrd.
H3K27me3	blk	3168	124	392832	392832				H3K27me3	B-Actin	Normalizded to b-actin	Fold change relative to DMSO
	DMSO	3168	220	696960	392832	304128		DMSO	304128	196080	1.55104	1
	0.5 uM	3168	160	506880	392832	114048		0.5 uM	114048	205200	0.555789	0.358333
	1 uM	3168	153	484704	392832	91872		1 uM	91872	180120	0.51006	0.32885
				Total sample	Total backgrd	Sam-Backgrd.
Total H3	blk	1984	125	248000	248000	0			Total H3	B-Actin	Normalizded to b-actin	Fold change relative to DMSO
	DMSO	1984	179	355136	248000	107136		DMSO	107136	196080	0.546389	1
	0.5 uM	1984	181	359104	248000	111104		0.5 uM	111104	205200	0.541442	0.990947
	1 uM	1984	178	353152	248000	105152		1 uM	105152	180120	0.583789	1.06845
				Total sample	Total backgrd	Sam-Backgrd.
B-actin	blk	2280	127	289560	289560
	DMSO	2280	213	485640	289560	196080
	0.5 uM	2280	217	494760	289560	205200
	1 uM	2280	206	469680	289560	180120
MV4-11		Area	Mean	Total sample	Total backgrd	Sam-Backgrd.
H3K27me3	blank area	3168	121	383328	383328				H3K27me3	B-Actin	Normalizded to b-actin	Fold change relative to DMSO
	DMSO	3168	146	462528	383328	79200		DMSO	79200	179928	0.440176	1
	0.5 uM	3168	123	389664	383328	6336		0.5 uM	6336	188496	0.0336134	0.0763636
	1 uM	3168	122	386496	383328	3168		1 uM	3168	239904	0.0132053	0.03
				Total sample	Total backgrd	Sam-Backgrd.
Total H3	blank area	2040	126	257040	257040	0			Total H3	B-Actin	Normalizded to b-actin	Fold change relative to DMSO
	DMSO	2040	153	312120	257040	55080		DMSO	55080	179928	0.306122	1
	0.5 uM	2040	162	330480	257040	73440		0.5 uM	73440	188496	0.38961	1.27273
	1 uM	2040	147	299880	257040	42840		1 uM	42840	239904	0.178571	0.583333
				Total sample	Total backgrd	Sam-Backgrd.
B-actin	blank area	2856	124	354144	354144
	DMSO	2856	187	534072	354144	179928
	0.5 uM	2856	190	542640	354144	188496
	1 uM	2856	208	594048	354144	239904

## Sheet: Primary AML Fig 2
Signal has been normalized to B-actin
B-actin
Lane	Name	Signal
Lane01	AML-1	31585.2
Lane02	AML-1	31265.5
Lane03	AML-2	34726.7
Lane04	AML-2	31667.4
Lane05	AML-3	41622.5
Lane06	AML-3	37888.4
Lane07	AML-4	31493.7
Lane08	AML-4	31755.6
Lane09	controls	19692.5
Lane10	controls	19649.1
EZH2
Lane	Name	Normalized Signal									EZH2	Fold change relative to DMSO
Lane01	AML-1	5012.55							AML-1	DMSO	Lane-1	1
Lane02	AML-1	7337.07								1 uM	Lane-2	1.46374
Lane03	AML-2	6758.35							AML-2	DMSO	Lane-3	1
Lane04	AML-2	3256.11								1 uM	Lane-4	0.48179
Lane05	AML-3	3277.23							AML-3	DMSO	Lane-5	1
Lane06	AML-3	1521.64								1 uM	Lane-6	0.464306
Lane07	AML-4	7506.39							AML-4	DMSO	Lane-7	1
Lane08	AML-4	4593.11								1 uM	Lane-8	0.611894
Lane09	controls	12797.4
Lane10	controls	7379.13
H3
Lane	Name	Normalized Signal
Lane01	AML-1	2342.09									Total H3	Fold change relative to DMSO
Lane02	AML-1	2839.87							AML-1	DMSO	Lane-1	1
Lane03	AML-2	1122.92								1 uM	Lane-2	1.21253
Lane04	AML-2	898.709							AML-2	DMSO	Lane-3	1
Lane05	AML-3	2462.97								1 uM	Lane-4	0.800331
Lane06	AML-3	1691.21							AML-3	DMSO	Lane-5	1
Lane07	AML-4	1542.1								1 uM	Lane-6	0.686655
Lane08	AML-4	1680.06							AML-4	DMSO	Lane-7	1
Lane09	controls	2544.03								1 uM	Lane-8	1.08947
Lane10	controls	3724.91
H3K27me3
Lane	Name	Normalized Signal
Lane01	AML-1	3042.24									H3K27me3	Fold change relative to DMSO
Lane02	AML-1	135.657							AML-1	DMSO	Lane-1	1
Lane03	AML-2	665.497								1 uM	Lane-2	0.0445911
Lane04	AML-2	20.2391							AML-2	DMSO	Lane-3	1
Lane05	AML-3	15020.8								1 uM	Lane-4	0.030412
Lane06	AML-3	343.684							AML-3	DMSO	Lane-5	1
Lane07	AML-4	998.669								1 uM	Lane-6	0.0228806
Lane08	AML-4	88.4098							AML-4	DMSO	Lane-7	1
Lane09	controls	2377.24								1 uM	Lane-8	0.0885276
Lane10	controls	5065.64
